# Supplementary material for: Integrative analysis of salt tolerance in wheat using multi-gradient phenotyping and molecular/physiological validation
Source: Front Plant Sci. 2026 Apr 29;17:1813443. doi: 10.3389/fpls.2026.1813443 (PMC13168063; doi:10.3389/fpls.2026.1813443)
Supplement: Supplementary file 1 [file Table1.xlsx]

## Sheet: Sheet1
Gene	Primer Sequences(5'-3')Forward	Primer Sequences(5'-3')Reverse
TaSOS1-A1	AAGCTTCAGAGGAATCCACCG-F	AATGCCTGGTGCATAGTCTCC-R
TaCCD1	GTCGGGCCTCATCACCTT-F	GAGGACGCAGAACTCCATCT-R
TaSAUR215	GAGATGAGGAGGTTCGTCATC-F	CTCCGAAGAGGAGTAGGAC-R
TaPP2C.D1	CTGAACCTGCGATTGCTG-F	GATCTTCTTCAGGTCCGAG-R
TaPP2C.D8	CTTGAAGGAGGCCACGAAG-F	GGAGGAGGAGTAGATGTC-R
TaHA2	CACTCCATGGCCTTCAAGC-F	GATGGTGTCGATGTCAAGG-R
TaPLATZ2	ACAGCGCCAAGATCGTGTTC-F	GCAAATGTCAGGGTCGGGTC-R
TaSOS3	GTTTGCTCGGTCCCTCCA-F	CTTCCCATCGCCGTTCAG-R
TaHKT1;5-D	CTGCGGCTTCGTCCCGA-F	CGCTAGCACGAACGCCG-R
TaActin	GACCGTATGAGCAAGGAGAT	CAATCGCTGGACCTGACTC
